# Supplementary material for: Transcriptional repression of lncRNA and miRNA subsets mediated by LRF during erythropoiesis
Source: J Mol Med (Berl). 2023 Jul 24;101(9):1097–112. doi: 10.1007/s00109-023-02352-1 (PMC10482784; doi:10.1007/s00109-023-02352-1)
Supplement: Supplementary file 1 — Supplementary file1 (DOCX 42 KB) [file 109_2023_2352_MOESM1_ESM.docx]

## Sheet: Φύλλο1
gene_name	biotype	ensembl_gene_id	LRF-OE + hemin/EPO	UT+hemin/EPO	LRF-OE	UT
hsa-let-7a-5p	miRNA	MIMAT0000062	1	0	1	1
hsa-let-7c-5p	miRNA	MIMAT0000064	1	2	2	1
hsa-let-7e-5p	miRNA	MIMAT0000066	885	1195	472	737
hsa-let-7f-5p	miRNA	MIMAT0000067	19	21	9	21
hsa-miR-15a-5p	miRNA	MIMAT0000068	554	617	373	533
hsa-miR-16-5p	miRNA	MIMAT0000069	18766	20889	13406	16291
hsa-miR-17-3p	miRNA	MIMAT0000071	325	336	333	269
hsa-miR-19a-3p	miRNA	MIMAT0000073	26315	27193	22951	22951
hsa-miR-19b-3p	miRNA	MIMAT0000074	2	1	0	0
hsa-miR-21-5p	miRNA	MIMAT0000076	0	0	0	1
hsa-miR-22-3p	miRNA	MIMAT0000077	376	403	274	357
hsa-miR-23a-3p	miRNA	MIMAT0000078	230	261	223	223
hsa-miR-24-3p	miRNA	MIMAT0000080	221	194	142	211
hsa-miR-25-3p	miRNA	MIMAT0000081	4924	5860	3661	4585
hsa-miR-26a-5p	miRNA	MIMAT0000082	1687	1743	1320	1473
hsa-miR-26b-5p	miRNA	MIMAT0000083	3658	3793	2098	2923
hsa-miR-29a-3p	miRNA	MIMAT0000086	116	201	102	136
hsa-miR-30a-5p	miRNA	MIMAT0000087	269	297	240	240
hsa-miR-32-5p	miRNA	MIMAT0000090	259	262	160	261
hsa-miR-33a-5p	miRNA	MIMAT0000091	22	16	11	26
hsa-miR-93-5p	miRNA	MIMAT0000093	5586	6997	3776	5530
hsa-miR-96-5p	miRNA	MIMAT0000095	1215	1181	988	1392
hsa-miR-98-5p	miRNA	MIMAT0000096	11	14	7	7
hsa-miR-99a-5p	miRNA	MIMAT0000097	0	0	3	3
hsa-miR-101-3p	miRNA	MIMAT0000099	71	87	77	76
hsa-miR-29b-3p	miRNA	MIMAT0000100	373	496	287	450
hsa-miR-103a-3p	miRNA	MIMAT0000101	3075	3595	2189	3058
hsa-miR-105-5p	miRNA	MIMAT0000102	28	33	15	29
hsa-miR-107	miRNA	MIMAT0000104	148	177	95	140
hsa-miR-192-5p	miRNA	MIMAT0000222	109	118	87	98
hsa-miR-196a-5p	miRNA	MIMAT0000226	32	19	14	22
hsa-miR-197-3p	miRNA	MIMAT0000227	71	87	29	53
hsa-miR-199a-3p	miRNA	MIMAT0000232	9	5	17	17
hsa-miR-148a-3p	miRNA	MIMAT0000243	1334	1463	1030	1293
hsa-miR-30c-5p	miRNA	MIMAT0000244	190	228	123	162
hsa-miR-30d-5p	miRNA	MIMAT0000245	1269	1422	750	1093
hsa-miR-139-5p	miRNA	MIMAT0000250	2	0	0	1
hsa-miR-7-5p	miRNA	MIMAT0000252	5	7	5	4
hsa-miR-10a-5p	miRNA	MIMAT0000253	1107	1542	948	948
hsa-miR-181a-5p	miRNA	MIMAT0000256	4	6	7	6
hsa-miR-181b-5p	miRNA	MIMAT0000257	2	4	4	6
hsa-miR-181c-5p	miRNA	MIMAT0000258	1	0	1	0
hsa-miR-182-5p	miRNA	MIMAT0000259	2298	2586	1606	2351
hsa-miR-182-3p	miRNA	MIMAT0000260	9	13	3	4
hsa-miR-183-5p	miRNA	MIMAT0000261	902	1041	676	891
hsa-miR-199b-5p	miRNA	MIMAT0000263	40	27	33	41
hsa-miR-204-5p	miRNA	MIMAT0000265	0	1	2	0
hsa-miR-205-5p	miRNA	MIMAT0000266	0	0	1	0
hsa-miR-210-3p	miRNA	MIMAT0000267	59	81	74	101
hsa-miR-212-3p	miRNA	MIMAT0000269	1	1	0	6
hsa-miR-181a-3p	miRNA	MIMAT0000270	1	2	1	0
hsa-miR-215-5p	miRNA	MIMAT0000272	0	2	2	3
hsa-miR-218-5p	miRNA	MIMAT0000275	8	5	1	2
hsa-miR-219a-5p	miRNA	MIMAT0000276	25	30	21	18
hsa-miR-221-3p	miRNA	MIMAT0000278	22	62	34	50
hsa-miR-222-3p	miRNA	MIMAT0000279	7	13	9	14
hsa-miR-223-3p	miRNA	MIMAT0000280	1437	1342	988	1492
hsa-miR-200b-3p	miRNA	MIMAT0000318	0	0	1	0
hsa-let-7g-5p	miRNA	MIMAT0000414	81	78	48	61
hsa-let-7i-5p	miRNA	MIMAT0000415	73	82	39	47
hsa-miR-1-3p	miRNA	MIMAT0000416	1	2	2	1
hsa-miR-15b-5p	miRNA	MIMAT0000417	1082	1235	643	1105
hsa-miR-23b-3p	miRNA	MIMAT0000418	407	466	311	434
hsa-miR-27b-3p	miRNA	MIMAT0000419	419	403	232	313
hsa-miR-30b-5p	miRNA	MIMAT0000420	172	167	143	164
hsa-miR-125b-5p	miRNA	MIMAT0000423	3	5	4	5
hsa-miR-128-3p	miRNA	MIMAT0000424	909	1002	524	782
hsa-miR-130a-3p	miRNA	MIMAT0000425	1	0	0	0
hsa-miR-132-3p	miRNA	MIMAT0000426	58	59	32	37
hsa-miR-133a-3p	miRNA	MIMAT0000427	1	0	0	0
hsa-miR-138-5p	miRNA	MIMAT0000430	1	0	0	0
hsa-miR-140-5p	miRNA	MIMAT0000431	73	66	40	50
hsa-miR-141-3p	miRNA	MIMAT0000432	12	15	23	21
hsa-miR-142-5p	miRNA	MIMAT0000433	3010	3209	1965	3046
hsa-miR-143-3p	miRNA	MIMAT0000435	3	2	3	1
hsa-miR-145-5p	miRNA	MIMAT0000437	48	28	20	33
hsa-miR-152-3p	miRNA	MIMAT0000438	16	17	13	10
hsa-miR-153-3p	miRNA	MIMAT0000439	1	0	0	0
hsa-miR-191-5p	miRNA	MIMAT0000440	3895	4626	2702	3901
hsa-miR-9-3p	miRNA	MIMAT0000442	3	6	4	6
hsa-miR-125a-5p	miRNA	MIMAT0000443	3091	4482	1674	2688
hsa-miR-126-5p	miRNA	MIMAT0000444	2891	2398	3659	3458
hsa-miR-126-3p	miRNA	MIMAT0000445	7089	6078	7721	7798
hsa-miR-127-3p	miRNA	MIMAT0000446	7	14	3	10
hsa-miR-134-5p	miRNA	MIMAT0000447	7	7	1	2
hsa-miR-136-5p	miRNA	MIMAT0000448	1	0	0	2
hsa-miR-149-5p	miRNA	MIMAT0000450	1	2	0	5
hsa-miR-184	miRNA	MIMAT0000454	1	2	1	0
hsa-miR-185-5p	miRNA	MIMAT0000455	2749	3120	1656	2572
hsa-miR-186-5p	miRNA	MIMAT0000456	1521	1817	1184	1611
hsa-miR-188-5p	miRNA	MIMAT0000457	14	12	8	19
hsa-miR-190a-5p	miRNA	MIMAT0000458	18	14	4	14
hsa-miR-194-5p	miRNA	MIMAT0000460	62	79	57	63
hsa-miR-195-5p	miRNA	MIMAT0000461	10	5	5	14
hsa-miR-320a-3p	miRNA	MIMAT0000510	381	395	271	403
hsa-miR-200c-3p	miRNA	MIMAT0000617	5	8	10	17
hsa-miR-106b-5p	miRNA	MIMAT0000680	50	61	34	41
hsa-miR-29c-3p	miRNA	MIMAT0000681	1076	1502	875	875
hsa-miR-200a-3p	miRNA	MIMAT0000682	2	1	0	1
hsa-miR-34b-5p	miRNA	MIMAT0000685	1	0	0	0
hsa-miR-34c-5p	miRNA	MIMAT0000686	1	1	0	0
hsa-miR-299-3p	miRNA	MIMAT0000687	1	1	0	1
hsa-miR-301a-3p	miRNA	MIMAT0000688	141	140	84	134
hsa-miR-99b-5p	miRNA	MIMAT0000689	780	1072	393	633
hsa-miR-296-5p	miRNA	MIMAT0000690	2	2	2	1
hsa-miR-130b-3p	miRNA	MIMAT0000691	776	911	641	894
hsa-miR-30e-5p	miRNA	MIMAT0000692	3736	4470	2467	3482
hsa-miR-30e-3p	miRNA	MIMAT0000693	237	244	156	191
hsa-miR-361-5p	miRNA	MIMAT0000703	230	214	146	190
hsa-miR-362-5p	miRNA	MIMAT0000705	40	39	47	48
hsa-miR-376c-3p	miRNA	MIMAT0000720	2	2	1	2
hsa-miR-369-3p	miRNA	MIMAT0000721	0	2	0	1
hsa-miR-370-3p	miRNA	MIMAT0000722	0	0	0	2
hsa-miR-373-3p	miRNA	MIMAT0000726	1	1	2	3
hsa-miR-374a-5p	miRNA	MIMAT0000727	891	958	622	744
hsa-miR-375-3p	miRNA	MIMAT0000728	2	3	0	4
hsa-miR-377-3p	miRNA	MIMAT0000730	1	0	0	0
hsa-miR-378a-5p	miRNA	MIMAT0000731	140	141	118	167
hsa-miR-378a-3p	miRNA	MIMAT0000732	667	714	764	674
hsa-miR-379-5p	miRNA	MIMAT0000733	6	7	2	0
hsa-miR-380-3p	miRNA	MIMAT0000735	0	0	0	1
hsa-miR-381-3p	miRNA	MIMAT0000736	4	5	1	4
hsa-miR-382-5p	miRNA	MIMAT0000737	0	2	0	4
hsa-miR-340-3p	miRNA	MIMAT0000750	3	7	0	3
hsa-miR-330-3p	miRNA	MIMAT0000751	0	1	0	3
hsa-miR-328-3p	miRNA	MIMAT0000752	3	6	0	2
hsa-miR-342-3p	miRNA	MIMAT0000753	396	524	290	400
hsa-miR-337-3p	miRNA	MIMAT0000754	0	0	1	0
hsa-miR-323a-3p	miRNA	MIMAT0000755	1	4	0	4
hsa-miR-326	miRNA	MIMAT0000756	13	13	5	11
hsa-miR-151a-3p	miRNA	MIMAT0000757	215	226	124	171
hsa-miR-135b-5p	miRNA	MIMAT0000758	168	134	116	177
hsa-miR-148b-3p	miRNA	MIMAT0000759	862	903	627	809
hsa-miR-331-3p	miRNA	MIMAT0000760	21	34	22	24
hsa-miR-324-5p	miRNA	MIMAT0000761	24	13	15	8
hsa-miR-324-3p	miRNA	MIMAT0000762	21	24	6	19
hsa-miR-339-5p	miRNA	MIMAT0000764	458	571	294	451
hsa-miR-335-5p	miRNA	MIMAT0000765	1	5	3	2
hsa-miR-345-5p	miRNA	MIMAT0000772	13	10	15	14
hsa-miR-423-3p	miRNA	MIMAT0001340	174	202	142	151
hsa-miR-424-5p	miRNA	MIMAT0001341	61	53	27	42
hsa-miR-425-3p	miRNA	MIMAT0001343	94	112	80	99
hsa-miR-449a	miRNA	MIMAT0001541	0	1	0	1
hsa-miR-191-3p	miRNA	MIMAT0001618	25	38	20	35
hsa-miR-431-5p	miRNA	MIMAT0001625	2	3	2	3
hsa-miR-451a	miRNA	MIMAT0001631	29	39	42	30
hsa-miR-452-5p	miRNA	MIMAT0001635	3	10	6	7
hsa-miR-409-5p	miRNA	MIMAT0001638	1	0	0	0
hsa-miR-409-3p	miRNA	MIMAT0001639	5	5	1	2
hsa-miR-376b-3p	miRNA	MIMAT0002172	3	8	2	3
hsa-miR-484	miRNA	MIMAT0002174	41	55	14	46
hsa-miR-485-3p	miRNA	MIMAT0002176	1	0	1	0
hsa-miR-486-5p	miRNA	MIMAT0002177	1029	1248	635	905
hsa-miR-489-3p	miRNA	MIMAT0002805	4	2	0	1
hsa-miR-491-5p	miRNA	MIMAT0002807	1	2	5	2
hsa-miR-146b-5p	miRNA	MIMAT0002809	7205	7898	5903	7870
hsa-miR-493-5p	miRNA	MIMAT0002813	2	1	2	5
hsa-miR-432-5p	miRNA	MIMAT0002814	2	6	0	3
hsa-miR-494-3p	miRNA	MIMAT0002816	1	2	0	2
hsa-miR-496	miRNA	MIMAT0002818	0	1	0	0
hsa-miR-193b-3p	miRNA	MIMAT0002819	12	13	10	12
hsa-miR-497-5p	miRNA	MIMAT0002820	2	2	2	5
hsa-miR-181d-5p	miRNA	MIMAT0002821	4	2	1	2
hsa-miR-520e-3p	miRNA	MIMAT0002825	0	0	1	0
hsa-miR-515-5p	miRNA	MIMAT0002826	5	3	1	4
hsa-miR-520a-5p	miRNA	MIMAT0002833	0	2	0	1
hsa-miR-526b-5p	miRNA	MIMAT0002835	2	1	1	0
hsa-miR-525-5p	miRNA	MIMAT0002838	0	1	0	0
hsa-miR-523-3p	miRNA	MIMAT0002840	0	0	1	0
hsa-miR-518f-5p	miRNA	MIMAT0002841	0	1	0	2
hsa-miR-520b-3p	miRNA	MIMAT0002843	1	0	0	0
hsa-miR-518b	miRNA	MIMAT0002844	1	3	1	0
hsa-miR-520c-3p	miRNA	MIMAT0002846	0	1	0	0
hsa-miR-518c-5p	miRNA	MIMAT0002847	1	0	0	0
hsa-miR-518c-3p	miRNA	MIMAT0002848	0	2	0	1
hsa-miR-520d-3p	miRNA	MIMAT0002856	0	1	0	0
hsa-miR-520g-3p	miRNA	MIMAT0002858	0	1	0	0
hsa-miR-516b-5p	miRNA	MIMAT0002859	0	1	0	0
hsa-miR-518a-3p	miRNA	MIMAT0002863	0	2	0	0
hsa-miR-517c-3p	miRNA	MIMAT0002866	0	3	0	1
hsa-miR-520h	miRNA	MIMAT0002867	0	1	1	1
hsa-miR-499a-5p	miRNA	MIMAT0002870	0	1	1	1
hsa-miR-500a-3p	miRNA	MIMAT0002871	33	29	14	28
hsa-miR-501-5p	miRNA	MIMAT0002872	3	3	2	4
hsa-miR-502-5p	miRNA	MIMAT0002873	6	4	1	2
hsa-miR-503-5p	miRNA	MIMAT0002874	23	29	8	14
hsa-miR-504-5p	miRNA	MIMAT0002875	4	5	2	1
hsa-miR-505-3p	miRNA	MIMAT0002876	31	36	23	32
hsa-miR-508-3p	miRNA	MIMAT0002880	1	0	0	0
hsa-miR-532-5p	miRNA	MIMAT0002888	219	239	180	174
hsa-miR-299-5p	miRNA	MIMAT0002890	2	2	0	2
hsa-miR-493-3p	miRNA	MIMAT0003161	1	3	0	1
hsa-miR-545-3p	miRNA	MIMAT0003165	4	1	2	2
hsa-miR-487b-3p	miRNA	MIMAT0003180	1	2	0	1
hsa-miR-551a	miRNA	MIMAT0003214	2	10	13	8
hsa-miR-559	miRNA	MIMAT0003223	0	1	1	0
hsa-miR-561-3p	miRNA	MIMAT0003225	25	18	10	10
hsa-miR-570-3p	miRNA	MIMAT0003235	34	40	19	30
hsa-miR-573	miRNA	MIMAT0003238	3	1	1	1
hsa-miR-574-3p	miRNA	MIMAT0003239	20	23	18	27
hsa-miR-576-5p	miRNA	MIMAT0003241	88	113	78	105
hsa-miR-577	miRNA	MIMAT0003242	18	14	12	22
hsa-miR-579-3p	miRNA	MIMAT0003244	10	12	3	6
hsa-miR-580-3p	miRNA	MIMAT0003245	8	14	3	6
hsa-miR-581	miRNA	MIMAT0003246	3	4	4	4
hsa-miR-584-5p	miRNA	MIMAT0003249	2	4	3	5
hsa-miR-548a-3p	miRNA	MIMAT0003251	16	10	10	19
hsa-miR-548b-3p	miRNA	MIMAT0003254	11	12	8	13
hsa-miR-588	miRNA	MIMAT0003255	1	0	0	0
hsa-miR-589-3p	miRNA	MIMAT0003256	8	15	18	23
hsa-miR-550a-3p	miRNA	MIMAT0003257	0	1	0	0
hsa-miR-590-5p	miRNA	MIMAT0003258	60	51	52	91
hsa-miR-597-5p	miRNA	MIMAT0003265	3	5	3	3
hsa-miR-609	miRNA	MIMAT0003277	1	0	0	0
hsa-miR-615-3p	miRNA	MIMAT0003283	18	32	2	6
hsa-miR-616-5p	miRNA	MIMAT0003284	0	1	0	1
hsa-miR-548c-3p	miRNA	MIMAT0003285	0	0	1	1
hsa-miR-624-5p	miRNA	MIMAT0003293	19	37	22	23
hsa-miR-625-5p	miRNA	MIMAT0003294	6	5	7	6
hsa-miR-627-5p	miRNA	MIMAT0003296	24	20	8	14
hsa-miR-628-3p	miRNA	MIMAT0003297	13	17	7	21
hsa-miR-629-3p	miRNA	MIMAT0003298	7	4	3	6
hsa-miR-33b-5p	miRNA	MIMAT0003301	6	7	7	9
hsa-miR-636	miRNA	MIMAT0003306	0	0	1	0
hsa-miR-641	miRNA	MIMAT0003311	32	20	18	18
hsa-miR-642a-5p	miRNA	MIMAT0003312	56	74	46	61
hsa-miR-643	miRNA	MIMAT0003313	4	4	2	10
hsa-miR-651-5p	miRNA	MIMAT0003321	21	32	21	17
hsa-miR-652-3p	miRNA	MIMAT0003322	13	11	16	10
hsa-miR-548d-3p	miRNA	MIMAT0003323	3	2	2	4
hsa-miR-653-5p	miRNA	MIMAT0003328	2	1	0	0
hsa-miR-411-5p	miRNA	MIMAT0003329	2	8	1	4
hsa-miR-655-3p	miRNA	MIMAT0003331	1	0	1	0
hsa-miR-660-5p	miRNA	MIMAT0003338	267	255	224	219
hsa-miR-421	miRNA	MIMAT0003339	58	52	27	37
hsa-miR-542-5p	miRNA	MIMAT0003340	4	1	3	2
hsa-miR-542-3p	miRNA	MIMAT0003389	24	18	2	18
hsa-miR-425-5p	miRNA	MIMAT0003393	1610	1769	1474	1615
hsa-miR-671-5p	miRNA	MIMAT0003880	47	51	31	44
hsa-miR-767-5p	miRNA	MIMAT0003882	81	108	62	82
hsa-miR-767-3p	miRNA	MIMAT0003883	6	7	6	9
hsa-miR-454-5p	miRNA	MIMAT0003884	14	16	9	9
hsa-miR-454-3p	miRNA	MIMAT0003885	671	734	377	568
hsa-miR-769-5p	miRNA	MIMAT0003886	67	105	57	80
hsa-miR-769-3p	miRNA	MIMAT0003887	7	9	2	6
hsa-miR-766-3p	miRNA	MIMAT0003888	4	1	2	1
hsa-miR-675-5p	miRNA	MIMAT0004284	0	0	0	1
hsa-let-7e-3p	miRNA	MIMAT0004485	3	9	3	7
hsa-let-7f-2-3p	miRNA	MIMAT0004487	2	3	2	1
hsa-miR-15a-3p	miRNA	MIMAT0004488	4	2	2	4
hsa-miR-16-1-3p	miRNA	MIMAT0004489	11	11	14	11
hsa-miR-20a-3p	miRNA	MIMAT0004493	14	7	10	6
hsa-miR-21-3p	miRNA	MIMAT0004494	53	52	64	72
hsa-miR-22-5p	miRNA	MIMAT0004495	14	12	12	10
hsa-miR-25-5p	miRNA	MIMAT0004498	94	91	49	83
hsa-miR-26a-1-3p	miRNA	MIMAT0004499	1	2	0	1
hsa-miR-26b-3p	miRNA	MIMAT0004500	7	4	4	7
hsa-miR-29a-5p	miRNA	MIMAT0004503	5	15	3	11
hsa-miR-32-3p	miRNA	MIMAT0004505	9	14	9	9
hsa-miR-33a-3p	miRNA	MIMAT0004506	3	1	4	3
hsa-miR-93-3p	miRNA	MIMAT0004509	61	102	39	69
hsa-miR-96-3p	miRNA	MIMAT0004510	1	2	1	2
hsa-miR-101-5p	miRNA	MIMAT0004513	2	2	0	3
hsa-miR-105-3p	miRNA	MIMAT0004516	0	1	0	1
hsa-miR-16-2-3p	miRNA	MIMAT0004518	38	47	28	36
hsa-miR-192-3p	miRNA	MIMAT0004543	1	2	1	0
hsa-miR-129-1-3p	miRNA	MIMAT0004548	0	0	1	1
hsa-miR-148a-5p	miRNA	MIMAT0004549	7	14	14	8
hsa-miR-30d-3p	miRNA	MIMAT0004551	15	18	10	19
hsa-miR-7-1-3p	miRNA	MIMAT0004553	37	31	14	28
hsa-miR-7-2-3p	miRNA	MIMAT0004554	0	0	0	1
hsa-miR-10a-3p	miRNA	MIMAT0004555	56	43	36	45
hsa-miR-181a-2-3p	miRNA	MIMAT0004558	11	33	4	10
hsa-miR-181c-3p	miRNA	MIMAT0004559	2	0	0	1
hsa-miR-183-3p	miRNA	MIMAT0004560	15	12	11	10
hsa-miR-199b-3p	miRNA	MIMAT0004563	14	6	12	12
hsa-miR-218-1-3p	miRNA	MIMAT0004565	3	0	1	1
hsa-miR-219a-1-3p	miRNA	MIMAT0004567	1	1	3	3
hsa-miR-221-5p	miRNA	MIMAT0004568	1	4	2	3
hsa-miR-222-5p	miRNA	MIMAT0004569	0	3	0	2
hsa-miR-223-5p	miRNA	MIMAT0004570	12	6	13	7
hsa-let-7i-3p	miRNA	MIMAT0004585	2	0	0	1
hsa-miR-15b-3p	miRNA	MIMAT0004586	223	215	135	209
hsa-miR-23b-5p	miRNA	MIMAT0004587	3	2	2	0
hsa-miR-27b-5p	miRNA	MIMAT0004588	2	0	1	1
hsa-miR-30b-3p	miRNA	MIMAT0004589	0	5	1	1
hsa-miR-132-5p	miRNA	MIMAT0004594	10	14	7	10
hsa-miR-140-3p	miRNA	MIMAT0004597	382	504	340	419
hsa-miR-141-5p	miRNA	MIMAT0004598	1	1	0	0
hsa-miR-145-3p	miRNA	MIMAT0004601	5	5	1	7
hsa-miR-125a-3p	miRNA	MIMAT0004602	18	17	7	7
hsa-miR-125b-2-3p	miRNA	MIMAT0004603	0	0	1	0
hsa-miR-127-5p	miRNA	MIMAT0004604	1	0	1	1
hsa-miR-136-3p	miRNA	MIMAT0004606	1	1	0	3
hsa-miR-185-3p	miRNA	MIMAT0004611	29	26	7	17
hsa-miR-186-3p	miRNA	MIMAT0004612	4	6	3	3
hsa-miR-188-3p	miRNA	MIMAT0004613	0	1	0	0
hsa-miR-200c-5p	miRNA	MIMAT0004657	0	0	1	0
hsa-miR-106b-3p	miRNA	MIMAT0004672	232	218	159	177
hsa-miR-30c-1-3p	miRNA	MIMAT0004674	7	26	4	10
hsa-miR-99b-3p	miRNA	MIMAT0004678	62	104	37	60
hsa-miR-296-3p	miRNA	MIMAT0004679	0	2	1	2
hsa-miR-130b-5p	miRNA	MIMAT0004680	121	135	84	134
hsa-miR-26a-2-3p	miRNA	MIMAT0004681	3	12	9	11
hsa-miR-361-3p	miRNA	MIMAT0004682	34	39	25	42
hsa-miR-362-3p	miRNA	MIMAT0004683	6	5	6	7
hsa-miR-374a-3p	miRNA	MIMAT0004688	152	155	109	107
hsa-miR-379-3p	miRNA	MIMAT0004690	0	1	0	0
hsa-miR-340-5p	miRNA	MIMAT0004692	314	321	198	255
hsa-miR-342-5p	miRNA	MIMAT0004694	0	6	6	3
hsa-miR-337-5p	miRNA	MIMAT0004695	2	2	1	0
hsa-miR-151a-5p	miRNA	MIMAT0004697	23	29	17	34
hsa-miR-135b-3p	miRNA	MIMAT0004698	8	10	8	10
hsa-miR-148b-5p	miRNA	MIMAT0004699	16	12	13	19
hsa-miR-331-5p	miRNA	MIMAT0004700	5	4	1	2
hsa-miR-339-3p	miRNA	MIMAT0004702	59	69	43	73
hsa-miR-335-3p	miRNA	MIMAT0004703	0	1	0	2
hsa-miR-423-5p	miRNA	MIMAT0004748	167	197	114	160
hsa-miR-424-3p	miRNA	MIMAT0004749	2	1	1	1
hsa-miR-431-3p	miRNA	MIMAT0004757	0	1	0	0
hsa-miR-486-3p	miRNA	MIMAT0004762	133	154	73	108
hsa-miR-488-3p	miRNA	MIMAT0004763	1	0	1	0
hsa-miR-491-3p	miRNA	MIMAT0004765	0	0	1	0
hsa-miR-146b-3p	miRNA	MIMAT0004766	20	15	10	16
hsa-miR-193b-5p	miRNA	MIMAT0004767	10	12	9	6
hsa-miR-497-3p	miRNA	MIMAT0004768	1	1	0	1
hsa-miR-516a-5p	miRNA	MIMAT0004770	3	3	0	1
hsa-miR-501-3p	miRNA	MIMAT0004774	8	7	5	4
hsa-miR-502-3p	miRNA	MIMAT0004775	30	28	18	24
hsa-miR-505-5p	miRNA	MIMAT0004776	4	2	1	5
hsa-miR-532-3p	miRNA	MIMAT0004780	28	24	9	18
hsa-miR-545-5p	miRNA	MIMAT0004785	3	6	1	3
hsa-miR-92b-5p	miRNA	MIMAT0004792	0	0	1	0
hsa-miR-556-3p	miRNA	MIMAT0004793	1	0	0	0
hsa-miR-576-3p	miRNA	MIMAT0004796	4	2	1	3
hsa-miR-589-5p	miRNA	MIMAT0004799	37	49	34	36
hsa-miR-550a-5p	miRNA	MIMAT0004800	1	0	1	1
hsa-miR-590-3p	miRNA	MIMAT0004801	495	518	371	477
hsa-miR-548a-5p	miRNA	MIMAT0004803	2	4	2	3
hsa-miR-615-5p	miRNA	MIMAT0004804	0	0	0	1
hsa-miR-616-3p	miRNA	MIMAT0004805	2	1	2	1
hsa-miR-624-3p	miRNA	MIMAT0004807	7	8	8	8
hsa-miR-628-5p	miRNA	MIMAT0004809	37	39	18	37
hsa-miR-629-5p	miRNA	MIMAT0004810	260	308	205	263
hsa-miR-33b-3p	miRNA	MIMAT0004811	2	3	2	0
hsa-miR-411-3p	miRNA	MIMAT0004813	1	0	0	0
hsa-miR-654-3p	miRNA	MIMAT0004814	1	7	0	8
hsa-miR-671-3p	miRNA	MIMAT0004819	0	4	1	4
hsa-miR-450b-5p	miRNA	MIMAT0004909	16	13	10	16
hsa-miR-450b-3p	miRNA	MIMAT0004910	0	1	0	0
hsa-miR-874-3p	miRNA	MIMAT0004911	1	2	2	1
hsa-miR-889-3p	miRNA	MIMAT0004921	0	2	0	2
hsa-miR-875-5p	miRNA	MIMAT0004922	1	0	0	0
hsa-miR-147b-3p	miRNA	MIMAT0004928	3	1	1	2
hsa-miR-190b-5p	miRNA	MIMAT0004929	3	1	1	3
hsa-miR-744-5p	miRNA	MIMAT0004945	53	41	21	34
hsa-miR-744-3p	miRNA	MIMAT0004946	1	0	0	0
hsa-miR-877-5p	miRNA	MIMAT0004949	5	4	3	2
hsa-miR-877-3p	miRNA	MIMAT0004950	2	1	0	0
hsa-miR-374b-5p	miRNA	MIMAT0004955	132	124	83	120
hsa-miR-374b-3p	miRNA	MIMAT0004956	1	1	0	0
hsa-miR-760	miRNA	MIMAT0004957	1	2	2	0
hsa-miR-301b-3p	miRNA	MIMAT0004958	77	68	57	94
hsa-miR-933	miRNA	MIMAT0004976	0	0	0	3
hsa-miR-934	miRNA	MIMAT0004977	0	1	0	0
hsa-miR-935	miRNA	MIMAT0004978	0	0	1	0
hsa-miR-937-3p	miRNA	MIMAT0004980	2	1	0	2
hsa-miR-940	miRNA	MIMAT0004983	0	1	0	1
hsa-miR-941	miRNA	MIMAT0004984	97	118	58	97
hsa-miR-942-5p	miRNA	MIMAT0004985	109	96	67	87
hsa-miR-944	miRNA	MIMAT0004987	4	4	1	5
hsa-miR-519a-5p	miRNA	MIMAT0005452	0	2	0	0
hsa-miR-1226-5p	miRNA	MIMAT0005576	1	0	0	0
hsa-miR-1226-3p	miRNA	MIMAT0005577	19	18	3	9
hsa-miR-1229-3p	miRNA	MIMAT0005584	1	0	1	0
hsa-miR-1237-3p	miRNA	MIMAT0005592	0	1	0	0
hsa-miR-320b	miRNA	MIMAT0005792	5	6	6	5
hsa-miR-320c	miRNA	MIMAT0005793	31	23	42	42
hsa-miR-1296-5p	miRNA	MIMAT0005794	36	35	23	32
hsa-miR-1323	miRNA	MIMAT0005795	0	2	1	0
hsa-miR-1301-3p	miRNA	MIMAT0005797	0	1	0	0
hsa-miR-1283	miRNA	MIMAT0005799	1	0	0	0
hsa-miR-1298-5p	miRNA	MIMAT0005800	0	0	1	0
hsa-miR-1179	miRNA	MIMAT0005824	0	0	1	0
hsa-miR-1180-3p	miRNA	MIMAT0005825	20	15	11	14
hsa-miR-548e-3p	miRNA	MIMAT0005874	6	6	6	6
hsa-miR-548j-5p	miRNA	MIMAT0005875	51	59	34	51
hsa-miR-1285-3p	miRNA	MIMAT0005876	5	5	3	7
hsa-miR-1286	miRNA	MIMAT0005877	0	0	2	0
hsa-miR-548k	miRNA	MIMAT0005882	12	9	5	10
hsa-miR-1293	miRNA	MIMAT0005883	6	6	8	3
hsa-miR-1295a	miRNA	MIMAT0005885	1	0	0	0
hsa-miR-548l	miRNA	MIMAT0005889	1	2	5	1
hsa-miR-1303	miRNA	MIMAT0005891	4	11	6	5
hsa-miR-1246	miRNA	MIMAT0005898	20	8	192	93
hsa-miR-1255a	miRNA	MIMAT0005906	4	1	1	3
hsa-miR-1260a	miRNA	MIMAT0005911	130	140	127	127
hsa-miR-1263	miRNA	MIMAT0005915	0	0	2	0
hsa-miR-548n	miRNA	MIMAT0005916	8	7	6	6
hsa-miR-1265	miRNA	MIMAT0005918	0	1	0	0
hsa-miR-1268a	miRNA	MIMAT0005922	20	7	20	20
hsa-miR-1269a	miRNA	MIMAT0005923	1	0	1	0
hsa-miR-1270	miRNA	MIMAT0005924	0	1	0	0
hsa-miR-1275	miRNA	MIMAT0005929	2	1	0	0
hsa-miR-1277-3p	miRNA	MIMAT0005933	1	12	8	13
hsa-miR-548i	miRNA	MIMAT0005935	0	0	0	1
hsa-miR-1278	miRNA	MIMAT0005936	8	12	7	8
hsa-miR-1284	miRNA	MIMAT0005941	0	3	1	1
hsa-miR-1288-3p	miRNA	MIMAT0005942	0	1	0	0
hsa-miR-1292-5p	miRNA	MIMAT0005943	1	0	0	0
hsa-miR-1255b-5p	miRNA	MIMAT0005945	4	1	3	5
hsa-miR-664a-5p	miRNA	MIMAT0005948	2	4	2	4
hsa-miR-664a-3p	miRNA	MIMAT0005949	0	2	1	1
hsa-miR-320d	miRNA	MIMAT0006764	0	0	2	6
hsa-miR-1537-3p	miRNA	MIMAT0007399	0	1	0	0
hsa-miR-1908-5p	miRNA	MIMAT0007881	1	0	1	1
hsa-miR-1914-3p	miRNA	MIMAT0007890	1	0	0	0
hsa-miR-103a-2-5p	miRNA	MIMAT0009196	2	2	0	0
hsa-miR-365a-5p	miRNA	MIMAT0009199	2	1	0	1
hsa-miR-1972	miRNA	MIMAT0009447	1	1	1	1
hsa-miR-1976	miRNA	MIMAT0009451	2	0	0	2
hsa-miR-449c-5p	miRNA	MIMAT0010251	0	1	0	1
hsa-miR-2278	miRNA	MIMAT0011778	1	3	0	0
hsa-miR-3115	miRNA	MIMAT0014977	1	0	0	0
hsa-miR-3117-3p	miRNA	MIMAT0014979	0	1	0	0
hsa-miR-3118	miRNA	MIMAT0014980	1	0	0	0
hsa-miR-3124-5p	miRNA	MIMAT0014986	2	1	0	0
hsa-miR-3127-5p	miRNA	MIMAT0014990	0	0	1	1
hsa-miR-3128	miRNA	MIMAT0014991	2	3	1	2
hsa-miR-3130-3p	miRNA	MIMAT0014994	0	1	1	1
hsa-miR-3131	miRNA	MIMAT0014996	0	1	0	0
hsa-miR-3134	miRNA	MIMAT0015000	0	0	0	1
hsa-miR-3136-5p	miRNA	MIMAT0015003	2	6	3	1
hsa-miR-3137	miRNA	MIMAT0015005	0	1	0	0
hsa-miR-3138	miRNA	MIMAT0015006	1	2	2	3
hsa-miR-3140-3p	miRNA	MIMAT0015008	4	3	2	2
hsa-miR-548t-5p	miRNA	MIMAT0015009	2	2	2	1
hsa-miR-3143	miRNA	MIMAT0015012	0	1	0	1
hsa-miR-548u	miRNA	MIMAT0015013	0	1	0	1
hsa-miR-3144-5p	miRNA	MIMAT0015014	2	0	0	0
hsa-miR-3144-3p	miRNA	MIMAT0015015	12	4	14	5
hsa-miR-1273c	miRNA	MIMAT0015017	5	5	4	1
hsa-miR-3146	miRNA	MIMAT0015018	0	0	1	0
hsa-miR-3149	miRNA	MIMAT0015022	0	0	1	0
hsa-miR-3150a-3p	miRNA	MIMAT0015023	0	2	1	1
hsa-miR-3074-3p	miRNA	MIMAT0015027	1	2	0	2
hsa-miR-3155a	miRNA	MIMAT0015029	1	2	0	1
hsa-miR-3157-5p	miRNA	MIMAT0015031	7	8	5	3
hsa-miR-3158-3p	miRNA	MIMAT0015032	1	2	1	2
hsa-miR-3159	miRNA	MIMAT0015033	0	0	0	1
hsa-miR-3164	miRNA	MIMAT0015038	1	0	1	2
hsa-miR-3165	miRNA	MIMAT0015039	1	1	0	0
hsa-miR-1260b	miRNA	MIMAT0015041	0	0	1	0
hsa-miR-3171	miRNA	MIMAT0015046	0	1	2	1
hsa-miR-3173-3p	miRNA	MIMAT0015048	1	0	0	0
hsa-miR-323b-3p	miRNA	MIMAT0015050	2	1	0	1
hsa-miR-3176	miRNA	MIMAT0015053	5	3	4	6
hsa-miR-3179	miRNA	MIMAT0015056	1	0	0	0
hsa-miR-3180-5p	miRNA	MIMAT0015057	16	17	6	15
hsa-miR-3180-3p	miRNA	MIMAT0015058	21	39	16	19
hsa-miR-3184-5p	miRNA	MIMAT0015064	8	6	9	3
hsa-miR-3065-5p	miRNA	MIMAT0015066	3	3	4	4
hsa-miR-3187-3p	miRNA	MIMAT0015069	2	4	1	0
hsa-miR-3189-3p	miRNA	MIMAT0015071	0	0	1	0
hsa-miR-320e	miRNA	MIMAT0015072	0	0	1	0
hsa-miR-3193	miRNA	MIMAT0015077	0	1	0	0
hsa-miR-3194-5p	miRNA	MIMAT0015078	0	1	0	1
hsa-miR-3200-3p	miRNA	MIMAT0015085	0	1	0	0
hsa-miR-3202	miRNA	MIMAT0015089	0	0	0	1
hsa-miR-3065-3p	miRNA	MIMAT0015378	2	2	1	4
hsa-miR-378c	miRNA	MIMAT0016847	6	2	4	9
hsa-miR-4326	miRNA	MIMAT0016888	20	16	17	22
hsa-miR-4286	miRNA	MIMAT0016916	0	1	0	0
hsa-miR-2355-3p	miRNA	MIMAT0017950	1	0	0	0
hsa-miR-3605-3p	miRNA	MIMAT0017982	0	2	0	1
hsa-miR-3609	miRNA	MIMAT0017986	0	0	1	0
hsa-miR-3611	miRNA	MIMAT0017988	4	4	4	7
hsa-miR-3612	miRNA	MIMAT0017989	0	1	1	2
hsa-miR-3613-5p	miRNA	MIMAT0017990	17	17	19	23
hsa-miR-3613-3p	miRNA	MIMAT0017991	1	0	1	1
hsa-miR-3615	miRNA	MIMAT0017994	1	0	0	0
hsa-miR-3657	miRNA	MIMAT0018077	4	3	4	3
hsa-miR-3660	miRNA	MIMAT0018081	0	1	0	0
hsa-miR-3661	miRNA	MIMAT0018082	1	1	0	0
hsa-miR-3662	miRNA	MIMAT0018083	7	5	2	2
hsa-miR-3667-5p	miRNA	MIMAT0018089	9	8	9	12
hsa-miR-3667-3p	miRNA	MIMAT0018090	1	9	6	10
hsa-miR-3672	miRNA	MIMAT0018095	1	2	0	1
hsa-miR-3677-3p	miRNA	MIMAT0018101	0	1	0	0
hsa-miR-3679-5p	miRNA	MIMAT0018104	3	1	2	0
hsa-miR-3679-3p	miRNA	MIMAT0018105	0	1	0	0
hsa-miR-3680-5p	miRNA	MIMAT0018106	1	0	2	0
hsa-miR-3681-5p	miRNA	MIMAT0018108	7	10	8	5
hsa-miR-3681-3p	miRNA	MIMAT0018109	1	1	0	2
hsa-miR-3682-3p	miRNA	MIMAT0018110	0	0	1	0
hsa-miR-3683	miRNA	MIMAT0018111	2	1	0	0
hsa-miR-3684	miRNA	MIMAT0018112	3	5	3	3
hsa-miR-3686	miRNA	MIMAT0018114	1	1	2	1
hsa-miR-3688-3p	miRNA	MIMAT0018116	3	2	3	1
hsa-miR-3691-5p	miRNA	MIMAT0018120	0	0	1	0
hsa-miR-3692-5p	miRNA	MIMAT0018121	0	0	2	0
hsa-miR-3692-3p	miRNA	MIMAT0018122	1	0	0	1
hsa-miR-3909	miRNA	MIMAT0018183	2	0	1	1
hsa-miR-3911	miRNA	MIMAT0018185	1	0	0	0
hsa-miR-3912-3p	miRNA	MIMAT0018186	0	2	2	0
hsa-miR-3150b-3p	miRNA	MIMAT0018194	1	0	1	0
hsa-miR-3922-3p	miRNA	MIMAT0018197	2	3	2	2
hsa-miR-3928-3p	miRNA	MIMAT0018205	1	4	2	1
hsa-miR-3939	miRNA	MIMAT0018355	0	1	0	0
hsa-miR-3940-3p	miRNA	MIMAT0018356	0	0	1	0
hsa-miR-3942-5p	miRNA	MIMAT0018358	2	5	0	3
hsa-miR-3944-3p	miRNA	MIMAT0018360	0	0	0	1
hsa-miR-642b-3p	miRNA	MIMAT0018444	1	0	1	1
hsa-miR-548z	miRNA	MIMAT0018446	2	2	2	2
hsa-miR-548aa	miRNA	MIMAT0018447	8	11	6	6
hsa-miR-378d	miRNA	MIMAT0018926	3	1	2	1
hsa-miR-4420	miRNA	MIMAT0018933	3	9	2	1
hsa-miR-4422	miRNA	MIMAT0018935	0	2	0	1
hsa-miR-548ac	miRNA	MIMAT0018938	0	1	1	0
hsa-miR-4435	miRNA	MIMAT0018951	1	1	0	0
hsa-miR-548ae-3p	miRNA	MIMAT0018954	0	1	1	0
hsa-miR-4443	miRNA	MIMAT0018961	0	0	0	1
hsa-miR-4454	miRNA	MIMAT0018976	1	0	1	0
hsa-miR-4458	miRNA	MIMAT0018980	0	0	1	0
hsa-miR-548aj-3p	miRNA	MIMAT0018990	4	2	2	2
hsa-miR-4484	miRNA	MIMAT0019018	0	0	2	1
hsa-miR-4485-3p	miRNA	MIMAT0019019	2	0	4	1
hsa-miR-4503	miRNA	MIMAT0019039	0	0	0	1
hsa-miR-4504	miRNA	MIMAT0019040	1	0	2	0
hsa-miR-4511	miRNA	MIMAT0019048	0	3	0	0
hsa-miR-4512	miRNA	MIMAT0019049	1	0	0	0
hsa-miR-4519	miRNA	MIMAT0019056	1	0	0	0
hsa-miR-4521	miRNA	MIMAT0019058	152	184	66	95
hsa-miR-4524a-3p	miRNA	MIMAT0019063	1	0	1	0
hsa-miR-4525	miRNA	MIMAT0019064	0	0	1	0
hsa-miR-3127-3p	miRNA	MIMAT0019201	1	0	0	0
hsa-miR-3140-5p	miRNA	MIMAT0019204	1	0	0	2
hsa-miR-3150a-5p	miRNA	MIMAT0019206	1	0	2	2
hsa-miR-3074-5p	miRNA	MIMAT0019208	5	3	3	7
hsa-miR-3157-3p	miRNA	MIMAT0019210	1	3	0	0
hsa-miR-3158-5p	miRNA	MIMAT0019211	1	0	1	0
hsa-miR-3162-3p	miRNA	MIMAT0019213	0	0	1	0
hsa-miR-3173-5p	miRNA	MIMAT0019214	5	5	1	2
hsa-miR-3194-3p	miRNA	MIMAT0019218	0	2	1	2
hsa-miR-3677-5p	miRNA	MIMAT0019221	0	0	0	4
hsa-miR-3691-3p	miRNA	MIMAT0019224	0	2	0	0
hsa-miR-3913-3p	miRNA	MIMAT0019225	1	0	0	1
hsa-miR-3922-5p	miRNA	MIMAT0019227	0	0	1	0
hsa-miR-3940-5p	miRNA	MIMAT0019229	0	0	0	1
hsa-miR-3942-3p	miRNA	MIMAT0019230	1	0	1	0
hsa-miR-4634	miRNA	MIMAT0019691	3	0	1	0
hsa-miR-4639-5p	miRNA	MIMAT0019697	1	1	0	0
hsa-miR-4640-5p	miRNA	MIMAT0019699	0	0	0	1
hsa-miR-4642	miRNA	MIMAT0019702	0	1	0	0
hsa-miR-4643	miRNA	MIMAT0019703	0	1	0	0
hsa-miR-4652-5p	miRNA	MIMAT0019716	0	0	0	2
hsa-miR-4652-3p	miRNA	MIMAT0019717	0	2	0	1
hsa-miR-4654	miRNA	MIMAT0019720	0	0	1	0
hsa-miR-4659a-3p	miRNA	MIMAT0019727	6	2	2	4
hsa-miR-4660	miRNA	MIMAT0019728	3	4	1	1
hsa-miR-4661-5p	miRNA	MIMAT0019729	0	0	2	0
hsa-miR-4662a-5p	miRNA	MIMAT0019731	0	0	0	1
hsa-miR-4664-5p	miRNA	MIMAT0019737	1	1	0	1
hsa-miR-4664-3p	miRNA	MIMAT0019738	3	1	1	0
hsa-miR-4668-5p	miRNA	MIMAT0019745	0	0	1	0
hsa-miR-219b-5p	miRNA	MIMAT0019747	1	1	1	2
hsa-miR-219b-3p	miRNA	MIMAT0019748	1	0	0	0
hsa-miR-4676-3p	miRNA	MIMAT0019759	1	0	1	3
hsa-miR-4677-5p	miRNA	MIMAT0019760	3	8	4	4
hsa-miR-4677-3p	miRNA	MIMAT0019761	14	18	12	11
hsa-miR-4687-5p	miRNA	MIMAT0019774	0	0	1	0
hsa-miR-4688	miRNA	MIMAT0019777	0	0	1	0
hsa-miR-4690-5p	miRNA	MIMAT0019779	0	1	0	0
hsa-miR-4690-3p	miRNA	MIMAT0019780	2	0	0	2
hsa-miR-4695-3p	miRNA	MIMAT0019789	2	5	6	4
hsa-miR-4700-3p	miRNA	MIMAT0019797	0	0	1	0
hsa-miR-4704-3p	miRNA	MIMAT0019804	3	0	4	2
hsa-miR-4713-5p	miRNA	MIMAT0019820	0	3	1	1
hsa-miR-3529-5p	miRNA	MIMAT0019828	0	0	0	1
hsa-miR-4717-5p	miRNA	MIMAT0019829	0	1	0	0
hsa-miR-4719	miRNA	MIMAT0019832	0	3	0	3
hsa-miR-451b	miRNA	MIMAT0019840	1	1	0	0
hsa-miR-4726-5p	miRNA	MIMAT0019845	0	1	0	0
hsa-miR-4732-5p	miRNA	MIMAT0019855	0	1	0	0
hsa-miR-4735-5p	miRNA	MIMAT0019860	2	1	0	0
hsa-miR-4742-5p	miRNA	MIMAT0019872	2	2	0	0
hsa-miR-4742-3p	miRNA	MIMAT0019873	1	0	1	0
hsa-miR-4746-5p	miRNA	MIMAT0019880	1	1	4	0
hsa-miR-4748	miRNA	MIMAT0019884	1	1	0	0
hsa-miR-4749-3p	miRNA	MIMAT0019886	1	0	0	0
hsa-miR-4753-5p	miRNA	MIMAT0019890	2	1	0	0
hsa-miR-4753-3p	miRNA	MIMAT0019891	0	3	0	1
hsa-miR-371b-3p	miRNA	MIMAT0019893	0	0	1	0
hsa-miR-4761-3p	miRNA	MIMAT0019909	2	0	1	0
hsa-miR-4762-5p	miRNA	MIMAT0019910	0	0	1	0
hsa-miR-4762-3p	miRNA	MIMAT0019911	0	1	0	0
hsa-miR-4766-5p	miRNA	MIMAT0019917	1	1	1	0
hsa-miR-4766-3p	miRNA	MIMAT0019918	14	8	11	7
hsa-miR-4769-5p	miRNA	MIMAT0019922	1	0	0	0
hsa-miR-4772-5p	miRNA	MIMAT0019926	4	2	1	2
hsa-miR-4772-3p	miRNA	MIMAT0019927	18	6	7	5
hsa-miR-4778-3p	miRNA	MIMAT0019937	0	1	0	0
hsa-miR-4779	miRNA	MIMAT0019938	0	0	0	2
hsa-miR-2467-5p	miRNA	MIMAT0019952	2	1	1	0
hsa-miR-4786-5p	miRNA	MIMAT0019954	0	0	0	2
hsa-miR-4791	miRNA	MIMAT0019963	1	0	0	0
hsa-miR-4797-3p	miRNA	MIMAT0019973	0	1	0	1
hsa-miR-4802-5p	miRNA	MIMAT0019981	3	0	0	0
hsa-miR-4803	miRNA	MIMAT0019983	1	0	2	3
hsa-miR-4804-5p	miRNA	MIMAT0019984	2	2	1	0
hsa-miR-642a-3p	miRNA	MIMAT0020924	16	31	18	22
hsa-miR-550a-3-5p	miRNA	MIMAT0020925	0	1	0	0
hsa-miR-5000-3p	miRNA	MIMAT0021020	0	1	0	0
hsa-miR-5006-3p	miRNA	MIMAT0021034	0	0	0	1
hsa-miR-5008-5p	miRNA	MIMAT0021039	0	0	0	2
hsa-miR-5009-5p	miRNA	MIMAT0021041	1	0	1	0
hsa-miR-5010-5p	miRNA	MIMAT0021043	0	1	0	0
hsa-miR-5010-3p	miRNA	MIMAT0021044	1	1	2	1
hsa-miR-5087	miRNA	MIMAT0021079	1	1	0	0
hsa-miR-5094	miRNA	MIMAT0021086	2	1	1	1
hsa-miR-5187-5p	miRNA	MIMAT0021117	0	0	0	1
hsa-miR-548aq-3p	miRNA	MIMAT0022264	1	4	2	2
hsa-miR-548as-3p	miRNA	MIMAT0022268	1	3	3	1
hsa-miR-5581-5p	miRNA	MIMAT0022275	0	0	0	1
hsa-miR-5581-3p	miRNA	MIMAT0022276	0	2	0	0
hsa-miR-548at-5p	miRNA	MIMAT0022277	1	1	0	0
hsa-miR-548at-3p	miRNA	MIMAT0022278	0	1	0	0
hsa-miR-5582-5p	miRNA	MIMAT0022279	0	0	1	0
hsa-miR-5582-3p	miRNA	MIMAT0022280	0	3	1	0
hsa-miR-5585-5p	miRNA	MIMAT0022285	2	0	0	0
hsa-miR-548aw	miRNA	MIMAT0022471	0	0	0	2
hsa-miR-548ax	miRNA	MIMAT0022474	7	5	4	5
hsa-miR-5690	miRNA	MIMAT0022482	4	3	4	2
hsa-miR-5697	miRNA	MIMAT0022490	2	1	0	3
hsa-miR-5698	miRNA	MIMAT0022491	1	0	0	0
hsa-miR-212-5p	miRNA	MIMAT0022695	0	2	1	1
hsa-miR-301a-5p	miRNA	MIMAT0022696	12	13	8	9
hsa-miR-450a-1-3p	miRNA	MIMAT0022700	2	1	0	0
hsa-miR-539-3p	miRNA	MIMAT0022705	0	1	0	0
hsa-miR-561-5p	miRNA	MIMAT0022706	35	33	21	38
hsa-miR-652-5p	miRNA	MIMAT0022709	10	4	5	11
hsa-miR-659-5p	miRNA	MIMAT0022710	0	1	0	0
hsa-miR-660-3p	miRNA	MIMAT0022711	3	3	0	3
hsa-miR-766-5p	miRNA	MIMAT0022714	3	2	1	6
hsa-miR-1304-3p	miRNA	MIMAT0022720	39	45	36	45
hsa-miR-548h-3p	miRNA	MIMAT0022723	1	1	1	1
hsa-miR-1306-5p	miRNA	MIMAT0022726	12	12	4	7
hsa-miR-1307-5p	miRNA	MIMAT0022727	125	138	87	111
hsa-miR-548t-3p	miRNA	MIMAT0022730	1	1	1	1
hsa-miR-374c-3p	miRNA	MIMAT0022735	1	1	1	1
hsa-miR-550b-2-5p	miRNA	MIMAT0022737	18	10	15	20
hsa-miR-548aj-5p	miRNA	MIMAT0022739	20	19	7	7
hsa-miR-3529-3p	miRNA	MIMAT0022741	2094	2151	1193	1375
hsa-miR-1185-1-3p	miRNA	MIMAT0022838	0	1	1	1
hsa-miR-3190-3p	miRNA	MIMAT0022839	1	0	0	0
hsa-miR-98-3p	miRNA	MIMAT0022842	2	0	0	0
hsa-miR-503-3p	miRNA	MIMAT0022925	1	1	1	0
hsa-miR-376a-2-5p	miRNA	MIMAT0022928	0	1	0	0
hsa-miR-548ay-3p	miRNA	MIMAT0025453	2	0	1	2
hsa-miR-6503-5p	miRNA	MIMAT0025462	0	0	0	1
hsa-miR-6503-3p	miRNA	MIMAT0025463	0	0	1	0
hsa-miR-6505-3p	miRNA	MIMAT0025467	2	0	0	0
hsa-miR-6509-5p	miRNA	MIMAT0025474	0	1	0	0
hsa-miR-6512-5p	miRNA	MIMAT0025480	0	1	0	0
hsa-miR-6513-5p	miRNA	MIMAT0025482	0	0	0	1
hsa-miR-6514-5p	miRNA	MIMAT0025484	1	0	1	0
hsa-miR-6515-5p	miRNA	MIMAT0025486	0	1	0	0
hsa-miR-6515-3p	miRNA	MIMAT0025487	1	1	1	0
hsa-miR-6716-3p	miRNA	MIMAT0025845	1	0	0	0
hsa-miR-6511b-5p	miRNA	MIMAT0025847	0	0	1	0
hsa-miR-6724-5p	miRNA	MIMAT0025856	2	1	0	0
hsa-miR-128-1-5p	miRNA	MIMAT0026477	5	10	2	6
hsa-miR-152-5p	miRNA	MIMAT0026479	0	1	0	0
hsa-miR-579-5p	miRNA	MIMAT0026616	2	4	0	0
hsa-miR-580-5p	miRNA	MIMAT0026617	0	0	1	0
hsa-miR-597-3p	miRNA	MIMAT0026619	5	2	3	1
hsa-miR-619-5p	miRNA	MIMAT0026622	0	0	1	0
hsa-miR-627-3p	miRNA	MIMAT0026623	1	1	1	1
hsa-miR-651-3p	miRNA	MIMAT0026624	1	2	0	0
hsa-miR-653-3p	miRNA	MIMAT0026625	2	1	1	6
hsa-miR-1296-3p	miRNA	MIMAT0026637	3	1	1	4
hsa-miR-670-3p	miRNA	MIMAT0026640	0	0	0	1
hsa-miR-874-5p	miRNA	MIMAT0026718	0	0	0	1
hsa-miR-942-3p	miRNA	MIMAT0026734	72	86	40	61
hsa-miR-548e-5p	miRNA	MIMAT0026736	3	4	2	4
hsa-miR-548j-3p	miRNA	MIMAT0026737	1	4	3	7
hsa-miR-548f-5p	miRNA	MIMAT0026739	3	8	5	7
hsa-miR-1537-5p	miRNA	MIMAT0026765	0	1	0	0
hsa-miR-500b-3p	miRNA	MIMAT0027032	1	1	1	1
hsa-miR-3912-5p	miRNA	MIMAT0027036	1	0	0	0
hsa-miR-5189-3p	miRNA	MIMAT0027088	0	0	0	1
hsa-miR-6726-3p	miRNA	MIMAT0027354	1	0	0	0
hsa-miR-6729-3p	miRNA	MIMAT0027360	0	1	1	0
hsa-miR-6730-5p	miRNA	MIMAT0027361	0	1	0	0
hsa-miR-6733-5p	miRNA	MIMAT0027367	0	1	0	0
hsa-miR-6740-3p	miRNA	MIMAT0027382	0	2	0	0
hsa-miR-6741-5p	miRNA	MIMAT0027383	1	0	0	0
hsa-miR-6747-3p	miRNA	MIMAT0027395	2	4	2	1
hsa-miR-6750-5p	miRNA	MIMAT0027400	0	0	0	1
hsa-miR-6761-5p	miRNA	MIMAT0027422	0	0	1	0
hsa-miR-6762-3p	miRNA	MIMAT0027425	1	0	0	0
hsa-miR-6766-3p	miRNA	MIMAT0027433	0	0	0	1
hsa-miR-6776-3p	miRNA	MIMAT0027453	0	0	0	1
hsa-miR-6783-3p	miRNA	MIMAT0027467	0	0	1	0
hsa-miR-6785-5p	miRNA	MIMAT0027470	1	0	0	0
hsa-miR-6793-5p	miRNA	MIMAT0027486	0	0	1	0
hsa-miR-6794-3p	miRNA	MIMAT0027489	0	2	0	0
hsa-miR-6797-3p	miRNA	MIMAT0027495	0	1	0	1
hsa-miR-6798-3p	miRNA	MIMAT0027497	0	1	0	0
hsa-miR-6801-3p	miRNA	MIMAT0027503	1	0	1	0
hsa-miR-6803-3p	miRNA	MIMAT0027507	1	0	2	1
hsa-miR-6805-3p	miRNA	MIMAT0027511	0	0	1	0
hsa-miR-6806-3p	miRNA	MIMAT0027513	0	0	0	1
hsa-miR-6820-3p	miRNA	MIMAT0027541	1	2	0	0
hsa-miR-6832-5p	miRNA	MIMAT0027564	0	0	1	2
hsa-miR-6832-3p	miRNA	MIMAT0027565	0	2	1	0
hsa-miR-6780b-3p	miRNA	MIMAT0027573	0	0	0	2
hsa-miR-6840-3p	miRNA	MIMAT0027583	0	0	0	1
hsa-miR-6842-5p	miRNA	MIMAT0027586	0	0	0	1
hsa-miR-6842-3p	miRNA	MIMAT0027587	0	0	2	1
hsa-miR-6844	miRNA	MIMAT0027589	0	0	1	0
hsa-miR-6846-3p	miRNA	MIMAT0027593	2	1	1	0
hsa-miR-6851-3p	miRNA	MIMAT0027603	0	1	0	0
hsa-miR-6852-3p	miRNA	MIMAT0027605	1	0	0	0
hsa-miR-6855-3p	miRNA	MIMAT0027611	0	1	0	1
hsa-miR-6857-3p	miRNA	MIMAT0027615	0	2	0	2
hsa-miR-6868-3p	miRNA	MIMAT0027637	1	0	0	1
hsa-miR-6872-3p	miRNA	MIMAT0027645	0	1	0	0
hsa-miR-6874-3p	miRNA	MIMAT0027649	1	0	0	0
hsa-miR-6877-5p	miRNA	MIMAT0027654	0	0	1	1
hsa-miR-6881-3p	miRNA	MIMAT0027663	0	0	1	0
hsa-miR-6882-5p	miRNA	MIMAT0027664	0	0	1	0
hsa-miR-6886-3p	miRNA	MIMAT0027673	1	0	0	1
hsa-miR-6894-3p	miRNA	MIMAT0027689	1	0	0	0
hsa-miR-7111-3p	miRNA	MIMAT0028120	0	0	0	1
hsa-miR-7155-5p	miRNA	MIMAT0028220	0	1	0	0
hsa-miR-7704	miRNA	MIMAT0030019	1	0	0	0
hsa-miR-1273h-5p	miRNA	MIMAT0030415	1	0	0	0
hsa-miR-1273h-3p	miRNA	MIMAT0030416	17	24	12	19
hsa-miR-6516-3p	miRNA	MIMAT0030418	0	0	0	1
hsa-miR-7846-3p	miRNA	MIMAT0030421	0	1	0	0
hsa-miR-8067	miRNA	MIMAT0030994	0	0	0	1
hsa-miR-450a-2-3p	miRNA	MIMAT0031074	0	2	0	1
hsa-miR-7974	miRNA	MIMAT0031177	15	16	2	13
hsa-miR-7975	miRNA	MIMAT0031178	3	4	20	20
hsa-miR-7976	miRNA	MIMAT0031179	9	10	4	7
hsa-miR-7977	miRNA	MIMAT0031180	18	29	15	26
hsa-miR-181b-2-3p	miRNA	MIMAT0031893	0	1	1	1
hsa-miR-301b-5p	miRNA	MIMAT0032026	6	1	3	2
hsa-miR-196a-1-3p	miRNA	MIMAT0037307	4	2	1	1
hsa-miR-320a-5p	miRNA	MIMAT0037311	1	1	1	1
hsa-miR-101-2-5p	miRNA	MIMAT0037312	1	6	5	12
hsa-miR-526a-3p	miRNA	MIMAT0037326	0	0	0	1
hsa-miR-147b-5p	miRNA	MIMAT0037331	1	0	1	1
hsa-miR-9901	miRNA	MIMAT0039321	0	0	1	0
hsa-miR-9903	miRNA	MIMAT0039323	1	2	2	3
hsa-miR-10397-5p	miRNA	MIMAT0041625	5	2	0	1
hsa-miR-10399-5p	miRNA	MIMAT0041629	2	0	0	0
hsa-miR-10399-3p	miRNA	MIMAT0041630	0	1	0	1
hsa-miR-10523-5p	miRNA	MIMAT0041992	0	1	0	0
hsa-miR-10527-5p	miRNA	MIMAT0041997	1	1	3	2
hsa-miR-12135	miRNA	MIMAT0049031	1	0	0	0
hsa-miR-12136	miRNA	MIMAT0049032	1	0	2	2
