# Supplementary material for: Transcriptional repression of lncRNA and miRNA subsets mediated by LRF during erythropoiesis
Source: J Mol Med (Berl). 2023 Jul 24;101(9):1097–112. doi: 10.1007/s00109-023-02352-1 (PMC10482784; doi:10.1007/s00109-023-02352-1)
Supplement: Supplementary file 2 — Supplementary file2 (DOCX 21 KB) [file 109_2023_2352_MOESM2_ESM.docx]

## Sheet: Φύλλο2
	LRF-OE + hemin/EPO vs UT + hemin/EPO				LRF-OE + hemin/EPO vs LRF-OE				LRF-OE + hemin/EPO vs UT				UT + hemin/EPO vs UT				LRF-OE vs UT
GeneNames	value1	value2	log2 (Fold change)	Adj. p-value	value1	value2	log2 (Fold change)	Adj. p-value	value1	value2	log2 (Fold change)	Adj. p-value	value1	value2	log2 (Fold change)	Adj. p-value	value1	value2	log2 (Fold change)	Adj. p-value
hsa-miR-126-3p	7089	6078	0.221985	6.18089e-49	7089	7721	-0.123206	9.25952e-73	7089	7798	-0.137522	3.39529e-07	6078	7798	-0.359507	3.3661e-96	7721	7798	-0.0143164	4.65258e-35
hsa-miR-125a-5p	3091	4482	-0.536069	3.11046e-28	3091	1674	0.884774	4.8297e-41	3091	2688	0.201541	2.98327e-06	4482	2688	0.73761	2.302e-63	1674	2688	-0.683234	1.14967e-15
hsa-miR-126-5p	2891	2398	0.269737	4.77124e-24	2891	3659	-0.339881	5.61526e-71	2891	3458	-0.258369	8.70879e-11	2398	3458	-0.528106	1.9839e-69	3659	3458	0.0815115	9.92058e-28
hsa-miR-19a-3p	26315	27193	-0.0473499	9.92012e-18	26315	22951	0.197328	1.96414e-16	26315	22951	0.197328	1.72491e-60	27193	22951	0.244678	7.61978e-14	22951	22951	0	5.26648e-132
hsa-miR-93-5p	5586	6997	-0.324921	3.15163e-09	5586	3776	0.564957	3.33433e-17	5586	5530	0.0145361	1	6997	5530	0.339457	4.90676e-12	3776	5530	-0.550421	1.26261e-14
hsa-miR-10a-5p	1107	1542	-0.478148	1.92222e-06	1107	948	0.223696	1	1107	948	0.223696	0.0106846	1542	948	0.701844	4.24212e-19	948	948	0	0.000208955
hsa-miR-29c-3p	1076	1502	-0.481207	1.91861e-06	1076	875	0.298323	0.978678	1076	875	0.298323	0.000184648	1502	875	0.77953	1.77012e-23	875	875	0	0.000453765
hsa-miR-223-3p	1437	1342	0.0986754	0.000671884	1437	988	0.540477	0.00130868	1437	1492	-0.0541875	1	1342	1492	-0.152863	1.00131e-06	988	1492	-0.594665	3.30973e-05
hsa-miR-99b-5p	780	1072	-0.458759	0.000808917	780	393	0.988945	1.17134e-13	780	633	0.301269	0.0030707	1072	633	0.760028	6.71088e-16	393	633	-0.687676	0.00102204
hsa-let-7e-5p	885	1195	-0.433261	0.00133467	885	472	0.906891	2.20286e-12	885	737	0.264013	0.00708523	1195	737	0.697274	1.34115e-14	472	737	-0.642878	0.00195546
hsa-miR-221-3p	22	62	-1.49476	0.00819304	22	34	-0.628031	0.237622	22	50	-1.18442	0.0238888	62	50	0.31034	1	34	50	-0.556393	1
hsa-miR-29a-3p	116	201	-0.793071	0.0124163	116	102	0.185556	1	116	136	-0.229482	1	201	136	0.563589	0.210103	102	136	-0.415037	1
hsa-miR-25-3p	4924	5860	-0.25107	0.0335374	4924	3661	0.427593	0.00108626	4924	4585	0.102909	0.0086444	5860	4585	0.353979	1.51666e-11	3661	4585	-0.324684	1
hsa-miR-1246	20	8	1.32193	0.426643	20	192	-3.26303	5.88848e-41	20	93	-2.21723	7.91927e-11	8	93	-3.53916	4.20689e-19	192	93	1.0458	2.51795e-12
hsa-miR-26b-5p	3658	3793	-0.0522843	0.154659	3658	2098	0.80204	5.12236e-37	3658	2923	0.323605	3.27219e-18	3793	2923	0.37589	5.47786e-09	2098	2923	-0.478435	0.000689817
hsa-miR-16-5p	18766	20889	-0.154622	1	18766	13406	0.485242	6.88337e-32	18766	16291	0.204046	1.50854e-43	20889	16291	0.358668	6.01762e-47	13406	16291	-0.281196	1
hsa-miR-3529-3p	2094	2151	-0.0387461	0.416151	2094	1193	0.811667	1.24e-21	2094	1375	0.60683	9.11849e-33	2151	1375	0.645576	5.39448e-22	1193	1375	-0.204838	0.936383
hsa-miR-185-5p	2749	3120	-0.182639	1	2749	1656	0.731204	7.22974e-21	2749	2572	0.0960163	0.215388	3120	2572	0.278655	0.0213126	1656	2572	-0.635188	1.14642e-11
hsa-miR-30e-5p	3736	4470	-0.25878	0.0662525	3736	2467	0.598737	2.57046e-14	3736	3482	0.101578	0.0476765	4470	3482	0.360359	2.8543e-09	2467	3482	-0.497158	1.3309e-05
hsa-miR-142-5p	3010	3209	-0.0923603	1	3010	1965	0.615234	1.03043e-12	3010	3046	-0.0171525	1	3209	3046	0.0752078	0.556323	1965	3046	-0.632387	1.14294e-13
hsa-miR-30d-5p	1269	1422	-0.164229	1	1269	750	0.75873	1.09119e-10	1269	1093	0.215399	0.00766243	1422	1093	0.379628	0.00224137	750	1093	-0.543331	0.0135964
hsa-miR-378a-3p	667	714	-0.0982373	1	667	764	-0.195886	3.64655e-09	667	674	-0.0150618	1	714	674	0.0831755	1	764	674	0.180824	1.49896e-08
hsa-miR-191-5p	3895	4626	-0.248142	0.138865	3895	2702	0.527596	6.44238e-09	3895	3901	-0.00222067	1	4626	3901	0.245921	0.050662	2702	3901	-0.529816	1.37728e-08
hsa-miR-15b-5p	1082	1235	-0.190811	1	1082	643	0.75081	7.2995e-09	1082	1105	-0.0303459	1	1235	1105	0.160465	1	643	1105	-0.781156	9.44433e-10
hsa-miR-128-3p	909	1002	-0.14053	1	909	524	0.794713	7.7685e-09	909	782	0.217112	0.0446108	1002	782	0.357642	0.0630596	524	782	-0.577602	0.0213558
hsa-miR-454-3p	671	734	-0.129467	1	671	377	0.831748	2.06242e-07	671	568	0.240422	0.0742972	734	568	0.369889	0.142024	377	568	-0.591326	0.0682935
hsa-miR-486-5p	1029	1248	-0.278375	0.936605	1029	635	0.696414	1.22223e-06	1029	905	0.185253	0.0938118	1248	905	0.463628	2.006e-05	635	905	-0.511161	0.124424
hsa-miR-103a-3p	3075	3595	-0.225405	0.930401	3075	2189	0.490314	6.12214e-05	3075	3058	0.007998	1	3595	3058	0.233403	0.337682	2189	3058	-0.482316	0.000319479
hsa-miR-27b-3p	419	403	0.0561704	0.922378	419	232	0.852825	6.00017e-05	419	313	0.420788	0.00306452	403	313	0.364617	0.632286	232	313	-0.432038	1
hsa-miR-182-5p	2298	2586	-0.170343	1	2298	1606	0.516907	9.49496e-05	2298	2351	-0.0328957	1	2586	2351	0.137448	1	1606	2351	-0.549803	5.60453e-06
hsa-miR-4521	152	184	-0.275634	1	152	66	1.20353	0.000304483	152	95	0.678072	0.00823529	184	95	0.953706	0.000234131	66	95	-0.525461	1
hsa-miR-542-3p	24	18	0.415037	1	24	2	3.58496	0.000708998	24	18	0.415037	1	18	18	0	1	2	18	-3.16993	0.0191801
hsa-miR-7975	3	4	-0.415037	1	3	20	-2.73697	0.00105414	3	20	-2.73697	0.00697235	4	20	-2.32193	0.00953421	20	20	0	1
hsa-miR-615-3p	18	32	-0.830075	1	18	2	3.16993	0.0161821	18	6	1.58496	0.222032	32	6	2.41504	0.0012791	2	6	-1.58496	1
hsa-miR-425-5p	1610	1769	-0.135873	1	1610	1474	0.127324	0.0227343	1610	1615	-0.00447348	1	1769	1615	0.1314	1	1474	1615	-0.131798	0.0278364
hsa-miR-551a	2	10	-2.32193	0.842501	2	13	-2.70044	0.024343	2	8	-2	0.60884	10	8	0.321928	1	13	8	0.70044	1
hsa-miR-197-3p	71	87	-0.293196	1	71	29	1.29177	0.0276298	71	53	0.421827	0.948177	87	53	0.715023	0.399298	29	53	-0.869939	0.942287
hsa-miR-185-3p	29	26	0.157541	1	29	7	2.05063	0.0303028	29	17	0.770518	0.853023	26	17	0.612977	1	7	17	-1.28011	1
hsa-miR-339-5p	458	571	-0.318143	1	458	294	0.639531	0.0354662	458	451	0.0222202	1	571	451	0.340363	0.529555	294	451	-0.617311	0.0877481
hsa-miR-1226-3p	19	18	0.0780025	1	19	3	2.66297	0.0351766	19	9	1.078	0.665157	18	9	1	1	3	9	-1.58496	1
hsa-miR-151a-3p	215	226	-0.0719861	1	215	124	0.793997	0.0461965	215	171	0.33034	0.365272	226	171	0.402326	0.870166	124	171	-0.463656	1
hsa-miR-146b-5p	7205	7898	-0.132489	1	7205	5903	0.28755	1	7205	7870	-0.127365	3.19069e-06	7898	7870	0.00512373	6.44348e-09	5903	7870	-0.414915	0.000193019
hsa-miR-26a-5p	1687	1743	-0.0471126	0.92594	1687	1320	0.353922	1	1687	1473	0.195703	0.00399281	1743	1473	0.242815	0.791807	1320	1473	-0.15822	0.187019
hsa-miR-374a-5p	891	958	-0.1046	1	891	622	0.518511	0.0728676	891	744	0.260123	0.00776929	958	744	0.364723	0.0579935	622	744	-0.258388	1
hsa-miR-1277-3p	1	12	-3.58496	0.126916	1	8	-3	0.116803	1	13	-3.70044	0.0170555	12	13	-0.115477	1	8	13	-0.70044	1
hsa-miR-96-5p	1215	1181	0.0409473	0.0823042	1215	988	0.298373	0.978989	1215	1392	-0.196203	0.0176343	1181	1392	-0.23715	5.92502e-10	988	1392	-0.494576	0.038709
hsa-miR-210-3p	59	81	-0.457207	1	59	74	-0.32681	0.186039	59	101	-0.775568	0.0241501	81	101	-0.318361	0.506711	74	101	-0.448758	1
hsa-miR-101-2-5p	1	6	-2.58496	1	1	5	-2.32193	0.52473	1	12	-3.58496	0.0293977	6	12	-1	1	5	12	-1.26303	1
hsa-miR-590-5p	60	51	0.234465	1	60	52	0.206451	1	60	91	-0.600904	0.218261	51	91	-0.835369	0.00232835	52	91	-0.807355	0.647418
hsa-miR-135b-5p	168	134	0.326228	0.241384	168	116	0.534336	1	168	177	-0.0752881	1	134	177	-0.401516	0.0248512	116	177	-0.609625	0.882186
hsa-miR-181a-2-3p	11	33	-1.58496	0.146227	11	4	1.45943	0.922751	11	10	0.137504	1	33	10	1.72247	0.0300516	4	10	-1.32193	1
hsa-miR-17-3p	325	336	-0.0480215	1	325	333	-0.0350825	0.0633081	325	269	0.272834	0.339922	336	269	0.320855	1	333	269	0.307916	1.31179e-05
hsa-miR-484	41	55	-0.423808	1	41	14	1.5502	0.0624601	41	46	-0.16601	1	55	46	0.257798	1	14	46	-1.71621	0.0167474
hsa-miR-29b-3p	373	496	-0.411164	0.396247	373	287	0.378125	1	373	450	-0.270749	0.159451	496	450	0.140415	1	287	450	-0.648874	0.0390743
